# Supplementary material for: Cefiderocol against Multi-Drug and Extensively Drug-Resistant Escherichia coli: An In Vitro Study in Poland
Source: Pathogens. 2022 Dec 9;11(12):1508. doi: 10.3390/pathogens11121508 (PMC9785875; doi:10.3390/pathogens11121508)
Supplement: Supplementary file 1 [file pathogens-11-01508-s001.zip]

Archive with 1 entries (1 files):
- pathogens-2036659-supplementary.pdf
